# Supplementary material for: Impact of the COVID-19 Pandemic on Drug-Resistant Tuberculosis in Europe: A Meta-Analysis of Epidemiological Trends
Source: Pharmaceuticals (Basel). 2025 Oct 12;18(10):1535. doi: 10.3390/ph18101535 (PMC12566819; doi:10.3390/ph18101535)
Supplement: Supplementary file 1 [file pharmaceuticals-18-01535-s001.zip]

Archive with 1 entries (1 files):
- pharmaceuticals-3822584-supplementary.pdf
